# Supplementary material for: In Situ Self-Growth of a ZnO Nanorod Array on Nonwoven Fabrics for Empowering Superhydrophobic and Antibacterial Features
Source: Molecules. 2024 Jun 19;29(12):2916. doi: 10.3390/molecules29122916 (PMC11206326; doi:10.3390/molecules29122916)
Supplement: Supplementary file 1 [file molecules-29-02916-s001.zip]

Archive with 1 entries (1 files):
- molecules-2978148-supplementary.pdf
